# Supplementary material for: Microwaves affect the formation of volatile compounds in peper powder by changing the nucleophilic addition reactions in Maillard reactions
Source: Food Chem X. 2023 Aug 10;19:100828. doi: 10.1016/j.fochx.2023.100828 (PMC10534142; doi:10.1016/j.fochx.2023.100828)
Supplement: Supplementary data 2 [file mmc2.xlsx]

## Sheet: Statistical table of VC in CT 
Serial number	Retention time (min)	CT-MW-1(peak area)	CT-MW-2(peak area)	CT-MW-3(peak area)	CT-MW-4(peak area)	CT-ET-1(peak area)	CT-ET-2(peak area)	CT-ET-3(peak area)	CT-ET-4(peak area)	CT-1(peak area)	CT-2(peak area)	CT-3(peak area)	CT-4(peak area)	Name of compounds	CAS Number	Structural formula	Molecular weight
1	4.02	0	0	0	0	0	0	0	0	495744	506587	497054	575463	1-Penten-3-ol	616-25-1		86.13
2	4.16	0	0	0	0	0	0	0	0	242559	248415	247428	191085	Ethanol, 2-nitro-, propionate (ester)	5390-28-3		147.13
3	4.28	0	0	0	0	0	0	0	0	193899	215669	191214	191312	Pentanal	110-62-3		86.13
4	5.54	0	0	0	0	0	0	0	0	288925	273943	280627	327530	Propanoic acid, 2-methyl-	79-31-2		88.11
5	5.75	0	0	0	0	0	0	0	0	252666	253634	260116	323435	1-Pentanol	71-41-0		88.15
6	5.83	0	0	0	0	0	0	0	0	412422	386267	430133	418300	2-Penten-1-ol, (Z)-	1576-95-0		86.13
7	8.94	0	0	0	0	0	0	0	0	537729	498872	525533	638043	1-Hexanol	111-27-3		102.17
8	9.42	0	0	0	0	0	0	0	0	215310	209571	195199	218203	Pentanoic acid	109-52-4		102.13
9	10.05	0	0	0	0	0	0	0	0	291182	286790	276417	309366	Heptanal	111-71-7		114.19
10	10.55	0	0	0	0	0	0	0	0	465549	440260	482923	477663	Butyrolactone	96-48-0		86.09
11	11.8	0	0	0	0	0	0	0	0	192569	177623	202599	223864	3-Hepten-2-one, (Z)-	69668-88-8		112.17
12	12.94	0	0	0	0	0	0	0	0	635729	621414	638128	784035	4-Methyloctanoic acid	54947-74-9		158.24
13	13.17	0	0	0	0	0	0	0	0	1.18052e+06	1.26317e+06	1.22383e+06	1.23201e+06	Hexanoic acid	142-62-1		116.16
14	13.5	0	0	0	0	0	0	0	0	505108	456368	507229	590836	Ketone, methyl 2,2,3-trimethylcyclopentyl	17983-22-1		154.24
15	14.08	0	0	0	0	0	0	0	0	791718	756106	775546	965215	2,4-Heptadienal, (E,E)-	4313-03-5		110.15
16	14.95	0	0	0	0	0	0	0	0	738119	665955	709864	851203	Orcinol	504-15-4		124.14
17	15.09	0	0	0	0	0	0	0	0	1.83472e+06	1.78331e+06	1.86731e+06	1.88547e+06	Benzyl alcohol	100-51-6		108.14
18	15.36	0	0	0	0	0	0	0	0	165880	223515	221502	275109	Benzeneacetaldehyde	122-78-1		120.15
19	15.51	0	0	0	0	0	0	0	0	778888	743355	794828	508128	2-Pyrrolidinone, 1-(2-aminoethyl)-	24935-08-8		128.17
20	15.71	0	0	0	0	0	0	0	0	833531	743355	832582	894868	5-Octyn-4-one, 2,2,7,7-tetramethyl-	28884-89-1		180.29
21	16.44	0	0	0	0	0	0	0	0	3.95602e+06	3.54259e+06	3.7286e+06	4.25878e+06	3,5-Octadien-2-one, (E,E)-	30086-02-3		124.18
22	17.28	0	0	0	0	0	0	0	0	889552	817167	873072	1.00897e+06	3,5-Octadien-2-one, (E,E)-	30086-02-3		124.18
23	17.31	0	0	0	0	0	0	0	0	501876	477224	490006	565182	2-Nitrohept-2-en-1-ol	104313-51-1		159.18
24	17.72	0	0	0	0	0	0	0	0	9.69684e+06	8.79158e+06	9.54851e+06	1.06917e+07	Ethanone, 1-(2-methyl-1-cyclopenten-1-yl)-	3168-90-9		124.18
25	18.04	0	0	0	0	0	0	0	0	1.13288e+06	1.02515e+06	1.12691e+06	1.20354e+06	Benzeneacetic acid, 2-tridecyl ester		Containing a ring structure unit at least
26	18.14	0	0	0	0	0	0	0	0	997262	942676	941707	877997	Undecane, 2,4-dimethyl-	17312-80-0		184.36
27	19.17	0	0	0	0	0	0	0	0	1.39505e+06	1.54639e+06	1.32666e+06	1.56487e+06	2,6,6-Trimethyl-2-cyclohexene-1,4-dione	1125-21-9		152.19
28	19.59	0	0	0	0	0	0	0	0	1.33374e+06	1.24568e+06	1.32736e+06	1.48985e+06	1-Octanol, 2-butyl-	3913-02-8		186.33
29	19.99	0	0	0	0	0	0	0	0	848952	742265	815875	932236	Undecane, 3-methyl-	1002-43-3		170..33
30	20.7	0	0	0	0	0	0	0	0	951187	866571	873655	1.03384e+06	12,15-Octadecadiynoic acid, methyl ester	57156-95-3		290.44
31	21.04	0	0	0	0	0	0	0	0	2.48167e+06	2.13503e+06	2.4057e+06	2.7217e+06	Dodecane	112-40-3		170.33
32	22.17	0	0	0	0	0	0	0	0	1.29619e+06	1.18532e+06	1.26514e+06	1.35986e+06	3-Buten-2-one, 4-(1-cyclopenten-1-yl)-, (E)-	110845-85-7		136.19
33	24.22	0	0	0	0	0	0	0	0	896536	778866	853020	913255	Estragole	140-67-0		1148.2
34	25.84	0	0	0	0	0	0	0	0	2.71429e+06	2.62564e+06	2.89779e+06	2.52069e+06	6,7-Dioxabicyclo[3.2.1]octane, 1-methyl-	CB71239549		128.17
35	26.6	0	0	0	0	0	0	0	0	1.02243e+07	8.7765e+06	9.64423e+06	1.04994e+07	Tridecane, 2-methyl-	1560-96-9		198.39
36	29.68	0	0	0	0	0	0	0	0	2.17511e+06	1.97714e+06	2.10645e+06	2.38134e+06	Octadecane, 6-methyl-	10544-96-4		268.52
37	31.04	0	0	0	0	0	0	0	0	2.58491e+06	2.35992e+06	2.49875e+06	2.69067e+06	Pentadecane	629-62-9		212.41
38	30.82	0	0	0	0	0	0	0	0	1.15254e+08	1.06344e+08	1.12158e+08	1.22995e+08	(1R,9R,E)-4,11,11-Trimethyl-8-methylenebicyclo[7.2.0]undec-4-ene		Containing a ring structure unit at least
39	33.19	0	0	0	0	0	0	0	0	2.65146e+06	2.50696e+06	2.66934e+06	2.90023e+06	Pentadecane, 2-methyl-	1560-93-6		226.44
40	36.51	0	0	0	0	0	0	0	0	2.27899e+07	2.115e+06	2.28711e+06	2.43744e+06	Heptadecane	629-78-7		240.47
41	2.34	426023	530910	540440	574057	0	0	0	0	0	0	0	0	Acetone	67-64-1		58.08
42	2.44	642107	761230	802781	831552	0	0	0	0	0	0	0	0	Acetic acid, methyl ester	79-20-9		74.08
43	5.68	1.07258e+06	1.26272e+06	1.25251e+06	1.20228e+06	0	0	0	0	0	0	0	0	Toluene	108-88-3		92.14
44	6.81	834472	1.03994e+06	1.06024e+06	1.06303e+06	0	0	0	0	0	0	0	0	3(2H)-Furanone, dihydro-2-methyl-	3188-00-9		100.12
45	7.4	575742	823194	751192	739060	0	0	0	0	0	0	0	0	Pyrimidine, 2-methyl-	5053-43-0		94.11
46	7.57	558525	678767	784174	720356	0	0	0	0	0	0	0	0	Ethane, 1,2-bis[(4-amino-3-furazanyl)oxy]-		Containing a ring structure unit at least
47	7.64	1.50079e+06	1.75243e+06	2.04389e+06	1.95809e+06	0	0	0	0	0	0	0	0	3-Furaldehyde	498-60-2		96.08
48	9.67	321721	271414	370345	310664	0	0	0	0	0	0	0	0	2-Heptanone	110-43-0		114.19
49	9.99	234828	266099	260439	243072	0	0	0	0	0	0	0	0	l-4-Hydroxylysine	CB41248403		144.17
50	10.14	107199	131975	153592	133324	0	0	0	0	0	0	0	0	Furfuryl formate	13493-97-5		126.11
51	10.9	248067	332010	381655	296771	0	0	0	0	0	0	0	0	Cyclopentanone, 2-(1-methylpropyl)-	6376-92-7		140.22
52	11.79	161462	215712	222522	205852	0	0	0	0	0	0	0	0	3(2H)-Furanone, 2-(1-hydroxy-1-methyl-2-oxopropyl)-2,5-dimethyl-	10410-20-5		198.22
53	12.29	2.80496e+06	3.31798e+06	3.63769e+06	3.29423e+06	0	0	0	0	0	0	0	0	2-Furancarboxaldehyde, 5-methyl-	620-02-0		110.11
54	13.67	369705	387359	397163	362401	0	0	0	0	0	0	0	0	Pyrazine, 2-ethyl-6-methyl-	13925-03-6		122.17
55	13.77	222281	231725	221378	224249	0	0	0	0	0	0	0	0	Pyrazine, 2-ethyl-6-methyl-	13925-03-6		122.17
56	13.83	318708	389403	364882	361906	0	0	0	0	0	0	0	0	Pyrazine, 5-butyl-2,3-dimethyl-	15834-78-3		164.25
57	14.01	276295	428002	339571	376793	0	0	0	0	0	0	0	0	Ethanone, 1-(3-methylenecyclopentyl)-	54829-98-0		124.18
58	15.12	416605	571269	456044	434050	0	0	0	0	0	0	0	0	2,7-Octadiene-1,6-diol, 2,6-dimethyl-	61434-50-2		170.25
59	16.72	662178	905842	828693	871541	0	0	0	0	0	0	0	0	Pyrazine, 2-ethyl-3,5-dimethyl-	13925-07-0		136.19
60	16.86	426952	486152	504473	456556	0	0	0	0	0	0	0	0	3-Furancarboxylic acid, methyl ester	13129-23-2		126.11
61	16.97	4.31018e+06	6.14822e+06	5.28666e+06	5.63544e+06	0	0	0	0	0	0	0	0	Isobutyraldehyde, propylhydrazone/Glycylsarcosine	29816-01-1		146.14
62	17.99	2.64067e+06	3.38774e+06	3.21694e+06	3.42257e+06	0	0	0	0	0	0	0	0	Maltol	118-71-8		126.11
63	18.54	508655	627849	659577	668776	0	0	0	0	0	0	0	0	1H-Pyrrole-2-carboxaldehyde, 5-methyl-	1192-79-6		109.13
64	20.21	642129	1.05685e+06	925156	1.03452e+06	0	0	0	0	0	0	0	0	Ethanone, 1-(3-methylphenyl)-	585-74-0		134.18
65	20.62	2.92666e+06	4.01446e+06	4.2086e+06	4.55126e+06	0	0	0	0	0	0	0	0	Ethanone, 1-(3-methylphenyl)-	585-74-0		134.18
66	22.19	506735	515869	299429	414872	0	0	0	0	0	0	0	0	5-Hydroxymethylfurfural	67-47-0		126.11
67	23.67	255181	352100	312649	335767	0	0	0	0	0	0	0	0	1H-Pyrrole, 1-pentyl-	699-22-9		137.22
68	23.87	338703	393439	361490	357647	0	0	0	0	0	0	0	0	3-Isopropylidene-5-methyl-hex-4-en-2-one	64149-32-2		152.23
69	25.78	640385	806042	717483	763707	0	0	0	0	0	0	0	0	Octan-2-one, 3,6-dimethyl-	118452-32-7		156.27
70	26.44	960268	1.11555e+06	1.0908e+06	1.06819e+06	0	0	0	0	0	0	0	0	1, 1, 5-Trimethyl-1, 2-dihydronaphthalene	30364-38-6		172.27
71	26.53	1.39582e+06	1.58029e+06	1.49037e+06	1.53611e+06	0	0	0	0	0	0	0	0	Tetradecane, 2,6,10-trimethyl-	14905-56-7		240.47
72	28.32	545765	527544	528759	509806	0	0	0	0	0	0	0	0	(Hexahydropyrrolizin-3-ylidene)-acetaldehyde		Containing a ring structure unit at least
73	34.37	597765	630839	224833	571792	0	0	0	0	0	0	0	0	Ethyl N-(o-anisyl)formimidate		Containing a ring structure unit at least
74	34.47	188264	228352	224833	277985	0	0	0	0	0	0	0	0	3-Methyl-4-phenyl-1H-pyrrole	116267-86-8		157.21
75	33.06	296546	384199	348490	366167	0	0	0	0	0	0	0	0	Tetradecane, 2,6,10-trimethyl-	14905-56-7		240.47
76	8.95	0	0	0	0	1.43415e+06	1.25414e+06	1.20681e+06	1.12145e+06	0	0	0	0	o-Xylene	95-47-6		106.17
77	7.8	0	0	0	0	159667	226929	235437	294273	0	0	0	0	Furfural	98-01-1		96.08
78	17.02	0	0	0	0	3.88197e+06	2.42981e+06	2.62239e+06	3.03503e+06	0	0	0	0	1-Pyrrolidinecarboxaldehyde	3760-54-1		99.13
79	20.72	0	0	0	0	2.17188e+06	1.95115e+06	2.10424e+06	2.0585e+06	0	0	0	0	4H-Pyran-4-one, 3,5-dihydroxy-2-methyl-	28564-83-2		144.13
80	22.16	0	0	0	0	647857	664881	650341	651704	0	0	0	0	1,5,5-Trimethyl-6-methylene-cyclohexene	514-95-4		136.23
81	26.59	0	0	0	0	3.31907e+06	3.51898e+06	3.30785e+06	3.45765e+06	0	0	0	0	10-Methylnonadecane	56862-62-5		282.55
82	29.22	0	0	0	0	1.89034e+06	1.99602e+06	4.32896e+06	2.73844e+06	0	0	0	0	4-(2,2-Dimethyl-6-methylenecyclohexyl)butanal	79-76-5		192.29
83	2.78	4.13199e+06	5.96903e+06	5.4752e+06	5.88104e+06	1.48648e+07	9.15463e+06	9.4515e+06	1.01388e+07	1.20504e+07	1.24924e+07	1.2742e+07	1.18177e+07	Acetic acid	64-19-7		60.5
84	3.51	190531	229775	250251	254101	818411	1.42141e+06	1.36733e+06	1.28269e+06	315101	287286	315846	342915	Butanal, 3-methyl-	590-86-3		86.13
85	3.63	1.68718e+06	2.14978e+06	2.20335e+06	2.25005e+06	2.44874e+06	3.36012e+06	3.31124e+06	3.36072e+06	203158	223856	206341	199423	Butanal, 2-methyl-	96-17-3		86.13
86	5.08	2.87134e+06	3.53845e+06	3.56951e+06	3.50292e+06	766252	829787	796506	804838	189359	260325	188895	293751	1H-Pyrrole, 1-methyl-	96-54-8		81.12
87	6.59	356264	453853	435893	457349	619953	649484	660893	699055	1.9975e+06	1.91347e+06	1.95178e+06	2.40011e+06	Hexanal	66-25-1		100.16
88	10.35	2.39785e+06	3.09818e+06	3.02446e+06	2.9064e+06	854263	1.05605e+06	990468	1.12462e+06	291182	942090	1.0241e+06	1.22638e+06	Ethanone, 1-(2-furanyl)-	1192-62-7		110.11
89	12.19	177288	231765	223937	242026	352249	485004	516949	560172	1.28263e+06	1.12905e+06	1.21587e+06	1.50726e+06	Benzaldehyde	100-52-7		106.12
90	13.22	792339	899029	956331	846758	1.31277e+06	1.36682e+06	1.25445e+06	1.80702e+06	2.44399e+06	2.21238e+06	2.37596e+06	2.66596e+06	5-Hepten-2-one, 6-methyl-	110-93-0		126.2
91	13.36	1.2199e+06	1.35405e+06	1.48274e+06	1.26582e+06	359375	627015	717686	791317	398726	344874	370323	484094	Furan, 2-pentyl-	3777-69-3		138.21
92	17.86	842180	1.03256e+06	933690	973465	663527	3.3458e+06	3.31504e+06	3.68114e+06	8.48253e+06	7.93215e+06	8.28594e+06	8.6531e+06	Cyclohexanol, 2,4-dimethyl-	69542-91-2		128.21
93	20.25	781466	965944	849731	882020	1.66461e+06	2.15103e+06	2.0229e+06	2.18053e+06	2.61135e+06	2.37007e+06	2.54842e+06	2.84904e+06	Benzaldehyde, 2,5-dimethyl-	5779-94-2		134.18
94	21.17	2.04631e+06	2.42547e+06	2.33489e+06	2.32054e+06	4.65058e+06	3.74465e+06	3.6989e+06	3.8514e+06	6.36092e+06	5.99106e+06	6.23775e+06	7.19323e+06	1,3-Cyclohexadiene-1-carboxaldehyde, 2,6,6-trimethyl-	116-26-7		150.22
95	21.92	874117	1.61589e+06	1.4912e+06	1.568e+06	2.9539e+06	2.73552e+06	2.61816e+06	2.6281e+06	4.70266e+06	4.32369e+06	4.60037e+06	5.24993e+06	1-Cyclohexene-1-carboxaldehyde, 2,6,6-trimethyl-	432-25-7		152.23
96	22.98	2.82868e+06	3.22088e+06	3.21023e+06	3.13302e+06	5.89175e+06	7.8316e+06	7.50319e+06	7.7442e+06	1.92676e+07	1.72661e+07	1.8623e+07	2.11103e+07	Benzene, 1,3-bis(1,1-dimethylethyl)-	15181-11-0		204.35
97	27.05	436405	503195	486312	485808	1.3523e+06	1.48784e+06	1.43776e+06	1.52447e+06	3.67624e+06	3.28363e+06	3.55124e+06	4.07441e+06	Ylangene	3856-25-5		204.35
98	27.72	356086	436314	682316	532210	1.24863e+06	1.32502e+06	1.24759e+06	1.32801e+06	3.06418e+06	2.61735e+06	2.89799e+06	3.14053e+06	Tetradecane, 2,6,10-trimethyl-	14905-56-7		240.47
99	28.07	402319	496353	446124	448536	1.11109e+06	1.16739e+06	1.14965e+06	1.22108e+06	2.49475e+06	2.21069e+06	2.37508e+06	2.71565e+06	β-Longipinene	5989-08-2		204.35
100	28.81	143448	175057	175462	171167	556360	595600	611774	610592	918031	835694	899456	983274	Ionone	8013-90-9		192.3
101	29.48	668117	848944	709435	776178	3.62974e+06	4.13448e+06	1.0936e+06	4.38873e+06	7.01061e+06	6.16455e+06	6.68025e+06	7.09832e+06	5,9-Undecadien-2-one, 6,10-dimethyl-, (E)-	3796-70-1		194.31
102	29.7	540984	761588	682316	713308	2.16511e+06	2.20485e+06	2.2496e+06	2.32752e+06	5.50304e+06	4.83604e+06	5.22179e+06	5.69912e+06	tetradecane, 2-methyl-	1560-95-7		212.42
103	30.05	191388	213970	213567	209905	566296	618021	609195	560543	523501	484368	520814	557826	4-Hydroxy-β-ionone		Containing a ring structure unit at least
104	30.72	1.2072e+07	1.47378e+07	1.34935e+07	1.40996e+07	6.2772e+07	6.65404e+07	6.67998e+07	65370726	941766	850806	936381	1.01657e+06	Longifolene-(V4)	475-20-7		204.35
105	32.45	2.98024e+06	3.58117e+06	3.40668e+06	3.47501e+06	1.01916e+07	9.91446e+06	1.1115e+07	1.11641e+07	1.10325e+07	1.08688e+07	1.18242e+07	1.17581e+07	2(4H)-Benzofuranone, 5,6,7,7a-tetrahydro-4,4,7a-trimethyl-, (R)-	17092-92-1		180.24
106	37	342209	380513	314410	348531	1.11721e+06	1.71813e+06	1.82596e+06	1.1697e+06	1.39604e+06	1.34224e+06	1.49235e+06	1.54858e+06	Methyl tetradecanoate	124-10-7		242.4
107	40.27	626239	673707	616779	718767	1.42999e+06	1509221	1483657	1.58843e+06	1.41461e+06	1.41073e+06	1.67244e+06	1.75694e+06	Hexadecanoic acid, methyl ester	112-39-0		270.45
108	2.6	671132	776249	831181	827056	1.30523e+06	1.79405e+06	1.8059e+06	1.86232e+06	0	0	0	0	Propanal, 2-methyl-	79-20-9		72.11
109	4.12	680230	812436	873480	841400	442420	487246	501345	532072	0	0	0	0	2,3-Pentanedione	600-14-6		100.12
110	8.38	3.03739e+06	4.01139e+06	3.83381e+06	3.86891e+06	824152	779560	697263	835632	0	0	0	0	2-Furanmethanol	98-00-0		98.1
111	8.8	2.84733e+07	3.26871e+07	3.45122e+07	3.28522e+07	1.51744e+06	1.60587e+06	1435260	1.42901e+06	0	0	0	0	Benzene, 1,3-dimethyl-	108-38-3		106.17
112	9.4	1.03159e+06	1.11197e+06	1.22522e+06	1.05932e+06	566882	503450	495214	440018	0	0	0	0	4-Cyclopentene-1,3-dione	930-60-9		96.08
113	10.46	2.15167e+06	3.00368e+06	2.82147e+06	2.99048e+06	840246	825029	761057	934653	0	0	0	0	Butanoic acid, 4-hydroxy-	591-81-1		104.1
114	12.84	3.66339e+06	4.12342e+06	4.58756e+06	4.12098e+06	1.68648e+06	5.0479e+06	4.47146e+06	4.34593e+06	0	0	0	0	2,4-Dihydroxy-2,5-dimethyl-3(2H)-furan-3-one	10230-62-3		144.13
115	14.49	520084	630182	515835	499210	339670	633489	501901	554654	0	0	0	0	4(H)-Pyridine, N-acetyl-	1122-54-9		121.14
116	14.78	639087	742005	741493	702526	475733	445259	463852	506207	0	0	0	0	11-Oxa-dispiro[4.0.4.1]undecan-1-ol	36803-49-3		166.22
117	15.02	429905	529850	495241	444459	568745	964856	958153	1.01521e+06	0	0	0	0	Nona-3,5-dien-2-ol	80387-31-1		138.21
118	15.34	4.06334e+06	6.15177e+06	5.49392e+06	5.8519e+06	4.31558e+06	4.04223e+06	3.69913e+06	3.9088e+06	0	0	0	0	2-Pyrrolidinone, 1-methyl-	872-50-4		99.13
119	16.01	2.16583e+06	2.57733e+06	2.23872e+06	2.33129e+06	2.83233e+06	3.04531e+06	2.97001e+06	2.88837e+06	0	0	0	0	2,5-Dimethylfuran-3,4(2H,5H)-dione	68755-49-7		128.13
120	17.6	675001	766570	823915	773859	1.08991e+06	922517	985674	418845	0	0	0	0	Undecanal	112-44-7		124.18
121	17.64	965599	1.24817e+06	1.14032e+06	1.18521e+06	3.90932e+06	3.82827e+06	3.79631e+06	4.07877e+06	0	0	0	0	3,5-Heptadien-2-one, 6-methyl-, (E)-	29178-96-9		124.18
122	19.12	4.10898e+07	4.967e+07	4.38001e+07	4.39695e+07	5.84311e+07	9.10687e+07	8.83232e+07	8.42057e+07	0	0	0	0	4H-Pyran-4-one, 2,3-dihydro-3,5-dihydroxy-6-methyl-	28564-83-2		144.13
123	21.03	792753	804115	809065	795056	814111	635068	828451	759209	0	0	0	0	Octadecane, 6-methyl-	10544-96-4		268.52
124	25.18	2.31307e+06	2.76867e+06	2.54394e+06	2.61531e+06	3.01981e+06	2.82577e+06	2.71082e+06	2.71738e+06	0	0	0	0	2-Methoxy-4-vinylphenol	7786-61-0		150.17
125	35.59	2.11295e+06	2.64989e+06	2.38925e+06	2.70505e+06	5.66337e+06	5.51009e+06	6.47168e+06	5.65737e+06	0	0	0	0	Furan-2-carboxaldehyde, 5-(1-piperidyl)-	183288-47-3		246.26
126	11.98	1.30631e+06	1.72718e+06	1.50771e+06	1.51523e+06	1.97613e+06	1.77682e+06	1.73376e+06	1.88011e+06	0	0	0	0	2-Furanmethanol, 5-methyl-	620-02-0		112.13
127	16.03	3.72955e+06	4.64552e+06	3.86666e+06	4.11932e+06	0	0	0	0	3.84602e+06	3.75889e+06	3.8246e+06	3.80984e+06	Ethanone, 1-(1H-pyrrol-2-yl)-	1072-83-9		109.13
128	18.82	1.07875e+06	1.11752e+06	1.12508e+06	1.1548e+06	0	0	0	0	506745	714971.3.855	551955	602767	2-Nitro-1-buten-3-ol	609-31-4		119.12
129	21.4	1.0395e+06	1.1311e+06	1.1044e+06	1.0716e+06	0	0	0	0	506334	460367	486109	517449	Cyclohexanone, 2-(1-methyl-2-nitroethyl)-	19307-62-1		185.22
130	36.41	321807	420552	367786	394359	0	0	0	0	1.54182e+06	1.70624e+06	1.77578e+06	1.88602e+06	Tetradecane, 2,6,10-trimethyl-	14905-56-7		240.47
131	31.93	0	0	0	0	740168	846990	1.1115e+07	774432	1.29625e+06	1.19357e+06	1.22553e+06	1.32741e+06	Dodecanoic acid, methyl ester	29972-79-0		212.33
132	6.16	0	0	0	0	331813	378846	378858	425916	566770	557655	659203	507369	2,3-Butanediol, [S-(R*,R*)]-	19132-06-0		90.12
133	6.41	0	0	0	0	410198	394722	378963	381246	345937	349360	388786	268968	2,3-Butanediol, [R-(R*,R*)]-	24347-58-8		90.12
134	8.13	0	0	0	0	272613	314968	324561	357323	554225	515928	561266	643962	Butanoic acid, 3-methyl-	503-74-2		102.13
135	8.42	0	0	0	0	225109	297790	310525	374472	675540	640302	672090	859977	Butanoic acid, 2-methyl-	116-53-0		102.13
136	34.22	0	0	0	0	1.14551e+06	972643	985306	799777	1.48123e+06	1.39109e+06	1.47446e+06	1.58805e+06	Hexadecane	629-73-2		224.43

## Sheet: Statistical table of VC in SZ 
Serial number	Retention time (min)	SZ-MW-1(peak area)	SZ-MW-2(peak area)	SZ-MW-3(peak area)	SZ-MW-4(peak area)	SZ-ET-1(peak area)	SZ-ET-2(peak area)	SZ-ET-3(peak area)	SZ-ET-4(peak area)	SZ-1(peak area)	SZ-2(peak area)	SZ-3(peak area)	SZ-4(peak area)	Name of compounds	CAS Number	Structural formula	Molecular weight
1	4.02	1	1	1	1	1	1	1	1	539455	573025	594144	650497	1-Penten-3-ol	616-25-1		86.13
2	4.16	1	1	1	1	1	1	1	1	285683	226588	245867	278441	Ethanol, 2-nitro-, propionate (ester)	5390-28-3		147.13
3	4.28	1	1	1	1	1	1	1	1	429087	446776	427580	499676	Pentanal	110-62-3		86.13
4	5.54	1	1	1	1	1	1	1	1	373063	432938	426359	473074	Propanoic acid, 2-methyl-	79-31-2		88.11
5	5.82	1	1	1	1	1	1	1	1	695673	710934	814366	862606	1-Pentanol	71-41-0		88.15
6	5.83	1	1	1	1	1	1	1	1	601602	622481	708056	733807	2-Penten-1-ol, (Z)-	20273-24-9		86.13
7	8.94	1	1	1	1	1	1	1	1	465916	496805	553521	505415	1-Hexanol	111-27-3		102.17
8	9.42	1	1	1	1	1	1	1	1	1.37098e+06	1.41332e+06	1.60988e+06	1.36626e+06	Pentanoic acid	109-52-4		102.13
9		1	1	1	1	1	1	1	1	377324	367908	397011	417014	Butyrolactone	96-48-0		86.09
10	11.58	1	1	1	1	1	1	1	1	250317	254983	300246	310229	cyclohexene, 3-(1-methylethyl)-	3983-08-2		124.22
11	12.95	1	1	1	1	1	1	1	1	584288	565765	639572	679855	1-Octen-3-ol	3391-86-4		128.21
12	13.17	1	1	1	1	1	1	1	1	2.15909e+06	1.84582e+06	2.02246e+06	1.98547e+07	Hexanoic acid	142-62-1		116.16
13	13.65	1	1	1	1	1	1	1	1	492117	461200	496089	446760	trans-2-Ethyl-2-hexen-1-ol	50639-00-4		128.21
14	14.96	1	1	1	1	1	1	1	1	798794	855093	876532	889951	3-Cyclohexen-1-carboxaldehyde, 3-methyl-	873-30-3		124.18
15	15.98	1	1	1	1	1	1	1	1	979898	954872	818107	917626	2-Decen-1-ol, (E)-	18409-18-2		156.27
16	16.98	1	1	1	1	1	1	1	1	327398	509022	394802	492721	Decane, 2-methyl-	6975-98-0		156.31
17	17.07	1	1	1	1	1	1	1	1	483433	437266	527195	301168	1-Heptanol, 2-propyl-	10042-59-8		158.28
18	17.19	1	1	1	1	1	1	1	1	931739	752120	871242	945783	Cyclohexanone, 2-(1-hydroxyethyl)-	58372-28-4		142.2
19	18.04	1	1	1	1	1	1	1	1	1.44401e+06	1.25093e+06	1.54603e+06	1.53346e+06	Benzeneacetic acid, 2-tridecyl ester		Containing a ring structure unit at least
20	18.14	1	1	1	1	1	1	1	1	603126	571747	616962	685803	Undecane, 2,4-dimethyl-	17312-80-0		184.36
21	18.42	1	1	1	1	1	1	1	1	1.11537e+06	1.03439e+06	1.22349e+06	1.11757e+06	2,6-Dimethyldecane	13150-81-7		170.33
22	18.52	1	1	1	1	1	1	1	1	649595	605939	646637	684374	2-Hexyl-1-octanol	19780-79-1		214.39
23	19.17	1	1	1	1	1	1	1	1	1.18223e+06	1.15443e+06	1.26349e+06	1.35779e+06	2,6,6-Trimethyl-2-cyclohexene-1,4-dione	1125-21-9		152.19
24	19.59	1	1	1	1	1	1	1	1	1.21878e+06	1.11659e+06	1.34034e+06	519249	1-Octanol, 2-butyl-	3913-02-8		186.33
25	19.99	1	1	1	1	1	1	1	1	1.65618e+06	1.44538e+06	1.76072e+06	1.67871e+06	Undecane, 3-methyl-	1002-43-3		170.33
26	20.7	1	1	1	1	1	1	1	1	521951	464094	558576	602253	12,15-Octadecadiynoic acid, methyl ester	57156-95-3		290.44
27	22.17	1	1	1	1	1	1	1	1	1.38799e+06	1.13523e+06	1.5159e+06	1.47536e+06	3-Buten-2-one, 4-(1-cyclopenten-1-yl)-, (E)-	110845-85-7		136.19
28	22.64	1	1	1	1	1	1	1	1	605139	534799	667035	624476	3,Trans-(1,1-dimethylethyl)-4,cis-methoxycyclohexan-1-ol		Containing a ring structure unit at least
29	23.5	1	1	1	1	1	1	1	1	766292	686911	834865	954611	Nonanoic acid	112-05-0		158.24
30	23.6	1	1	1	1	1	1	1	1	433863	347562	473043	454695	Geranyl vinyl ether	2565-82-4		168.27
31	23.98	1	1	1	1	1	1	1	1	1.16485e+06	955386	1.22747e+06	1.31047e+06	2-Isopropylidene-5-methylhex-4-enal	61792-53-8		154.25
32	24.5	1	1	1	1	1	1	1	1	631015	495161	699486	644488	Octadecane, 6-methyl-	10544-96-4		268.52
33	25.02	1	1	1	1	1	1	1	1	866029	685986	888097	605718	Cycloheptanone, 2-(2-methylpropylidene)-	120694-89-5		166.2
34	26.14	1	1	1	1	1	1	1	1	1.10468e+06	911186	1.20112e+06	1.26696e+06	4,4,6-Trimethyl-cyclohex-2-en-1-ol	21592-95-0		140.22
35	26.6	1	1	1	1	1	1	1	1	1.8696e+06	1.32548e+06	1.7873e+06	1.68072e+06	Tridecane, 2-methyl-	1560-96-9		198.39
36	29.16	1	1	1	1	1	1	1	1	1.388e+06	1.06823e+06	1.42408e+06	1.40711e+06	Cyclohexanol, 3-ethenyl-3-methyl-2-(1-methylethenyl)-6-(1-methylethyl)-, [1R-(1α,2α,3β,6α)]-	1816954-45-6		222.37
37	30	1	1	1	1	1	1	1	1	1.04636e+06	736639	1.02872e+06	970022	4a,5-Dimethyl-3-(prop-1-en-2-yl)-1,2,3,4,4a,5,6,7-octahydronaphthalen-1-ol		Containing a ring structure unit at least
38	30.72	1	1	1	1	1	1	1	1	510219	390955	537743	529064	Longifolene-(V4)	475-20-7		204.35
39	31.01	1	1	1	1	1	1	1	1	1.10889e+06	878602	1.12681e+06	1.10263e+06	β-Acorenol	28400-11-5		222.37
40	31.86	1	1	1	1	1	1	1	1	945900	635422	922022	877352	Undecanoic acid, 10-methyl-, methyl ester	5129-56-6		214.34
41	33.19	1	1	1	1	1	1	1		603839	496099	675631	720983	Pentadecane, 2-methyl-	1560-93-6		226.44
42	13.5	1	1	1	1	1	1	1	1	252482	217811	271960	252664	Ketone, methyl 2,2,3-trimethylcyclopentyl	17983-22-1		154.25
43	15.08	1	1	1	1	1	1	1		1.57357e+06	1.51568e+06	1.64927e+06	1.67552e+06	Benzyl alcohol	100-51-6		108.14
44	16.73	1	1	1	1	1	1	1	1	616080	513833	724841	772080	Oxalic acid, dodecyl 2-methylphenyl ester		Containing a ring structure unit at least
45	2.34	550767	617969	776918	771899	1	1	1	1	1	1	1	1	Diazene, dimethyl-	503-28-6		58.08
46	2.44	937834	1.03445e+06	1.38084e+06	1.31515e+06	1	1	1	1	1	1	1	1	Acetic acid, methyl ester	79-20-9		74.08
47	4.83	158036	159742	186642	242147	1	1	1	1	1	1	1	1	3-Amino-2-oxazolidinone	80-65-9		102.08
48	5.75	851900	856753	1.156e+06	1.06073e+06	1	1	1	1	1	1	1	1	Cyclobutene, 2-propenylidene-	52097-85-5		92.14
49	6.81	1.39453e+06	1.43298e+06	2.08081e+06	2.08025e+06	1	1	1	1	1	1	1	1	3(2H)-Furanone, dihydro-2-methyl-	3188-00-9		100.12
50	7.4	415235	444981	645736	652297	1	1	1	1	1	1	1	1	Pyrimidine, 2-methyl-	5053-43-0		94.11
51	7.57	720418	613461	1.1278e+06	1.05486e+06	1	1	1	1	1	1	1	1	Ethane, 1,2-bis[(4-amino-3-furazanyl)oxy]-		Containing a ring structure unit at least
52	7.64	2.49516e+06	2.47803e+06	3.69648e+06	3.71537e+06	1	1	1	1	1	1	1	1	3-Furaldehyde	498-60-2		96.08
53	8.8	1.99761e+07	1.94238e+07	2.87676e+07	2.68577e+07	1	1	1	1	1	1	1	1	Benzene, 1,3-dimethyl-	108-38-3		106.17
54	10.14	261934	263158	547020	459392	1	1	1	1	1	1	1	1	Furfuryl formate	13493-97-5		126.11
55	11.17	119974	134638	242141	241667	1	1	1	1	1	1	1	1	Propanoic acid, 3-(2-oxo-3-cyclohexen-1-yl)-		Containing a ring structure unit at least
56	11.53	132530	145931	357056	332520	1	1	1	1	1	1	1	1	2,4-Hexadien-1-ol	111-28-4		98.14
57	11.66	222677	197979	338906	301822	1	1	1	1	1	1	1	1	1H-Pyrrole, 1-butyl-	589-33-3		123.2
58	11.79	162205	163218	253095	247097	1	1	1	1	1	1	1	1	3(2H)-Furanone, 2-(1-hydroxy-1-methyl-2-oxopropyl)-2,5-dimethyl-	10410-20-5		198.22
59	13.64	1.12194e+06	998842	1.42759e+06	1.17148e+06	1	1	1	1	1	1	1	1	cis-2,6-Dimethyl-2,6-octadiene	2492-22-0		138.25
60	13.77	186509	192581	164750	163777	1	1	1	1	1	1	1	1	Pyrazine, 2-ethyl-6-methyl-	13925-03-6		122.17
61	14.76	1.01012e+06	985673	1.35957e+06	1.17607e+06	1	1	1	1	1	1	1	1	Cyclohexanol, 2-methyl-5-(1-methylethenyl)-	619-01-2		154.25
62	15.09	671509	700097	888990	809849	1	1	1	1	1	1	1	1	1-Pentanol, 5-cyclopropylidene-	162377-97-1		126.2
63	15.44	1.33066e+06	1.36854e+06	1.64337e+06	1.25198e+06	1	1	1	1	1	1	1	1	2,4,6-Trimethyl-1,6-heptadien-4-ol	79604-66		154.25
64	16.72	744061	787207	798020	862792	1	1	1	1	1	1	1	1	2,3-Trimethylene-4-pyrone		Containing a ring structure unit at least
65	17.99	2.03784e+06	2.32161e+06	2.75088e+06	2.67743e+06	1	1	1	1	1	1	1	1	Maltol	l118-71-8		126.11
66	18.33	595351	838579	757228	940461	1	1	1	1	1	1	1	1	Methyl 1-methylpyrrole-2-carboxylate	37619-24-2		139.15
67	18.52	497739	575981	560958	594116	1	1	1	1	1	1	1	1	N-[3-[N-Aziridyl]propylidene]tetrahydrofurfurylamine		Containing a ring structure unit at least
68	19.93	550251	513126	527826	490075	1	1	1	1	1	1	1	1	3-tert-Butyl-5-chloro-2-hydroxybenzophenone		Containing a ring structure unit at least
69	20.56	561016	636310	684699	769415	1	1	1	1	1	1	1	1	9-Oxabicyclo[3.3.1]nonan-2-ol	133521-31-0		142.2
70	20.62	1.54335e+06	1.73334e+06	1.93861e+06	1.83818e+06	1	1	1	1	1	1	1	1	Ethanone, 1-(3-methylphenyl)-	585-74-0		134.18
71	21.03	864224	883323	1.03596e+06	927836	1	1	1	1	1	1	1	1	Octadecane, 6-methyl-	10544-96-4		268.52
72	21.25	420627	390867	405747	415633	1	1	1	1	1	1	1	1	Decanal	112-31-2		156.27
73	21.49	176006	231421	239018	273860	1	1	1	1	1	1	1	1	Dodecanoic acid, 3-hydroxy-	1883-13-2		216.32
74	22.19	366241	660084	535549	692780	1	1	1	1	1	1	1	1	5-Hydroxymethylfurfural	67-47-0		126.11
75	24.41	486681	501237	481148	477659	1	1	1	1	1	1	1	1	6-Nonenal, 3,7-dimethyl-	36557-62-7		168.28
76	25.78	429376	500859	425044	490012	1	1	1	1	1	1	1	1	Octan-2-one, 3,6-dimethyl-	118452-32-7		156.27
77	26.44	579810	627466	676509	628410	1	1	1	1	1	1	1	1	1, 1, 5-Trimethyl-1, 2-dihydronaphthalene	30364-38-6		172.27
78	34.37	921713	1.26114e+06	867782	966762	1	1	1	1	1	1	1	1	Ethyl N-(o-anisyl)formimidate		Containing a ring structure unit at least
79	16.43	942418	949251	1.18166e+06	1.06615e+06	1	1	1	1	1	1	1	1	2-Furanmethanol, 5-ethenyltetrahydro-α,α,5-trimethyl-, cis-	41720-60-9	Containing a ring structure unit at least
80	5.92	1	1	1	1	592877	432818	585778	760035	1	1	1	1	1,2-Epoxy-3-propyl acetate		Containing a ring structure unit at least
81	7.8	1	1	1	1	1.50853e+06	1.55993e+06	1.55665e+06	1.56241e+06	1	1	1	1	Furfural	98-01-1		96.08
82	8.95	1	1	1	1	2.01275e+06	1.79256e+06	1.29705e+06	1.30435e+06	1	1	1	1	o-Xylene	95-47-6		106.17
83	17.02	1	1	1	1	2.59201e+06	2.70655e+06	2.07022e+06	2.02683e+06	1	1	1	1	1-Pyrrolidinecarboxaldehyde	3760-54-1		99.13
84	20.72	1	1	1	1	2.02555e+06	1.97827e+06	1.90877e+06	2.24207e+06	1	1	1	1	4H-Pyran-4-one, 3,5-dihydroxy-2-methyl-	1073-96-7		142.11
85	22.16	1	1	1	1	685985	617179	588566	634029	1	1	1	1	1,5,5-Trimethyl-6-methylene-cyclohexene	514-95-4		136.23
86	24.43	1	1	1	1	1.03245e+06	998966	1.12562e+06	872310	1	1	1	1	2,4-Dodecadienal, (E,E)-	21662-16-8		180.29
87	27.05	1	1	1	1	1.51983e+06	1.47293e+06	1.49638e+06	1.50479e+06	1	1	1	1	Ylangene	3856-2		204.35
88	27.72	1	1	1	1	1.33387e+06	1.2058e+06	1.4742e+06	1.33796e+06	1	1	1	1	Tetradecane, 2,6,10-trimethyl-	14905-56-7		240.47
89	28.07	1	1	1	1	1.22424e+06	1.18922e+06	1.26073e+06	1.24856e+06	1	1	1	1	β-Longipinene	41432-70-6		204.35
90	29.64	1	1	1	1	1.13555e+06	1.05535e+06	1095450	1.10879e+06	1	1	1	1	1H-Benzocycloheptene, 2,4a,5,6,7,8,9,9a-octahydro-3,5,5-trimethyl-9-methylene-	80923-88-2		204.35
91	29.92	1	1	1	1	405937	416376	378986	453765	1	1	1	1	Bicyclo[4.4.0]dec-6-en-9β-ol, 1,7-dimethyl-4α-isopropenyl-		Containing a ring structure unit at least
92	2.6	1.80972e+06	1.94802e+06	2.48591e+06	2.33461e+06	1.75963e+06	2.07639e+06	5.2294e+06	5.82016e+06	170523	167050	167973	168897	Propanal, 2-methyl-	78-84-2		72.11
93	2.78	4.70425e+06	5.214e+06	7.08392e+06	7.56132e+06	9.17612e+06	1.15641e+07	1.01741e+07	1.13949e+07	1.0722e+07	1.15414e+07	1.22878e+07	1.36635e+07	Acetic acid	64-19-7		60.5
94	3.51	1.32343e+06	1.37582e+06	1.80795e+06	1.72626e+06	1.38555e+06	1.62494e+06	6.78168e+06	7.3122e+06	473601	739027	500682	783995	Butanal, 3-methyl-	590-86-3		86.13
95	3.63	5.74579e+06	6.00702e+06	7.83308e+06	7.44425e+06	3.48072e+06	4.15831e+06	1.32992e+07	1.43684e+07	352267	495375	328799	512817	Butanal, 2-methyl-	96-17-3		86.13
96	5.08	2.97621e+06	3.0013e+06	4.03304e+06	3.84776e+06	894241	1.01227e+06	1.33014e+06	1.39575e+06	157645	239684	190771	174984	1H-Pyrrole, 1-methyl-	96-54-8		81.12
97	6.16	253443	190159	270059	300111	1.05987e+06	1.17775e+06	1.07044e+06	1.28506e+06	1.90218e+06	1.81203e+06	1.97916e+06	2.00164e+06	2,3-Butanediol, [S-(R*,R*)]-	19132-06-0		90.12
98	6.41	320601	374596	540773	584197	1.86952e+06	1.98289e+06	1.75333e+06	2.08845e+06	2.72801e+06	2.61102e+06	2.787e+06	2.8522e+06	2,3-Butanediol, [R-(R*,R*)]-	19132-06-0		90.12
99	6.59	779984	849102	995914	1.03503e+06	639113	812751	2.26761e+06	2.62253e+06	5.57553e+06	5.93617e+06	6.21429e+06	6.62497e+06	Hexanal	66-25-1		100.16
100	8.13	93451.9	101576	145912	295100	753269	749514	715130	783898	970912	1.15713e+06	1.22844e+06	1.27482e+06	Butanoic acid, 3-methyl-	503-74-2		102.13
101	10.35	1.84827e+06	1.85613e+06	2.67945e+06	2.59959e+06	1.28833e+06	1.41849e+06	3.05273e+06	3.07968e+06	2.72571e+06	2.76492e+06	3.02659e+06	3.1761e+06	Ethanone, 1-(2-furanyl)-	1192-62-7		110.11
102	11.98	1.17998e+06	1.34555e+06	1.69427e+06	1.72904e+06	2.04131e+06	2.23649e+06	3.63264e+06	3.46738e+06	1.07423e+06	1.06938e+06	1.19121e+06	1.23551e+06	2-Furanmethanol, 5-methyl-	3857-25-8		112.13
103	12.19	470037	502332	613904	643452	579024	664211	1.4062e+06	1.51162e+06	4.28447e+06	4.27029e+06	4.7687e+06	4.94439e+06	Benzaldehyde	100-52-7		106.12
104	13.36	2.60057e+06	2.5312e+06	3.47854e+06	3.05311e+06	876328	931300	1.48001e+06	1.41387e+06	566028	609477	619301	664421	Furan, 2-pentyl-	3777-69-3		138.21
105	15.34	2.81203e+06	3.60384e+06	3.82418e+06	4.09157e+06	3.87022e+06	5.36119e+06	2.37925e+06	37894325	830198	672595	702127	603587	2-Pyrrolidinone, 1-methyl-	872-50-4		99.12
106	16.03	2.37323e+06	2.86604e+06	2.75774e+06	2.87229e+06	1.31461e+07	1.32105e+07	1.4659e+07	1.50861e+07	3.53032e+06	3.35712e+06	3.85429e+06	3.58058e+06	Ethanone, 1-(1H-pyrrol-2-yl)-	1072-83-9		109.13
107	17.64	559653	585034	639153	600545	3.99511e+06	4.08655e+06	1.33469e+06	1.41265e+06	2.26661e+06	1.95412e+06	2.49099e+06	2.44177e+06	3,5-Heptadien-2-one, 6-methyl-, (E)-	29178-96-9		124.18
108	17.86	599642	653259	737826	729379	3.53384e+06	3.72943e+06	2.32096e+06	2.48511e+06	6.35397e+06	6.03341e+06	6.88074e+06	6.81405e+06	Cyclohexanol, 2,4-dimethyl-	69542-91-2		128.21
109	20.25	351634	493315	407109	399371	2.23752e+06	2.05845e+06	1.73315e+06	1.85297e+06	1.72895e+06	1.46665e+06	1.86431e+06	1.5895e+06	Benzaldehyde, 2,5-dimethyl-	5779-94-2		134.18
110	21.17	1.2699e+06	1.3776e+06	1.56789e+06	1.4904e+06	3.69775e+06	3.80827e+06	1.78673e+06	1.90989e+06	3.70754e+06	3.43966e+06	4.14343e+06	4.11506e+06	1,3-Cyclohexadiene-1-carboxaldehyde, 2,6,6-trimethyl-	116-26-7		150.22
111	21.92	865096	1.05429e+06	943471	930413	2.5695e+06	2.61322e+06	2.18204e+06	2.32661e+06	4.60817e+06	4.03281e+06	4.98786e+06	4.90311e+06	1-Cyclohexene-1-carboxaldehyde, 2,6,6-trimethyl-	432-25-7		152.23
112	22.98	5.6804e+06	5.64557e+06	6.70327e+06	5.82348e+06	8.10646e+06	7.86124e+06	1.69097e+07	1.72572e+07	5.0779e+07	4.56292e+07	5.5183e+07	5.31795e+07	Benzene, 1,3-bis(1,1-dimethylethyl)-	15181-11-0		204.35
113	29.48	682460	950827	688277	728873	4.42094e+06	3.99853e+06	4.05533e+06	5.14686e+06	8.60529e+06	7.41977e+06	9.73265e+06	9.51594e+06	5,9-Undecadien-2-one, 6,10-dimethyl-, (E)-	3796-70-1		194.31
114	30.71	1.30974e+06	1.10534e+06	886206	858985	6.82037e+07	6.47135e+07	7.80211e+06	8.25693e+06	1.1131e+07	9.33203e+06	1.18795e+07	1.25015e+07	3-Buten-2-one, 4-(2,6,6-trimethyl-1-cyclohexen-1-yl)-	14901-07-6		192.3
115	32.45	1.77773e+06	1.98253e+06	1.48721e+06	1.53169e+06	1.13526e+07	1.05044e+07	7.51099e+06	9.10838e+06	6.51295e+06	5.64058e+06	6.96087e+06	7.81194e+06	2(4H)-Benzofuranone, 5,6,7,7a-tetrahydro-4,4,7a-trimethyl-, (R)-	17092-92-1		180.24
116	40.27	337082	546757	263237	210407	925612	903117	794997	1.06524e+06	721253	472859	695914	687801	Hexadecanoic acid, methyl ester	112-39-0		270.45
117	4.12	906953	884263	1.26356e+06	1.17269e+06	715689	743720	735364	752078	1	1	1	1	2,3-Pentanedione	600-14-6		100.12
118	8.38	4.51352e+06	4.71696e+06	7.07936e+06	7.34126e+06	839217	990592	1.54119e+06	1.61316e+06	1	1	1	1	2-Furanmethanol	98-00-0		98.1
119	9.4	1.20326e+06	1.15583e+06	1.81091e+06	1.6807e+06	1.06578e+06	994369	1.00247e+06	986269	1	1	1	1	4-Cyclopentene-1,3-dione	930-60-9		96.08
120	10.46	2.68102e+06	2.73111e+06	4.20288e+06	4.32867e+06	913521	1.07956e+06	1.83384e+06	1.88674e+06	1	1	1	1	Butanoic acid, 4-hydroxy-	591-81-1		104.1
121	12.29	3.69746e+06	3.83146e+06	5.80136e+06	5.52897e+06	401357	398209	393844	402212	1	1	1	1	2-Furancarboxaldehyde, 5-methyl-	620-02-0		110.11
122	12.84	2.57061e+06	2.29116e+06	3.86482e+06	3.42048e+06	6.65185e+06	5.89179e+06	3.81967e+06	3.67339e+06	1	1	1	1	2,4-Dihydroxy-2,5-dimethyl-3(2H)-furan-3-one	10230-62-3		144.13
123	14.49	665750	649888	824076	787114	531574	611995	571788	602355	1	1	1	1	4(H)-Pyridine, N-acetyl-	1122-54-9		121.14
124	15.02	323152	332608	414787	374491	1.07705e+06	1.1197e+06	1.00232e+06	810190	1	1	1	1	Nona-3,5-dien-2-ol	80387-31-1		138.21
125	16.01	2.8119e+06	2.91159e+06	3.56798e+06	3.54242e+06	2.96566e+06	2.93821e+06	2.92387e+06	2.74796e+06	1	1	1	1	2,5-Dimethylfuran-3,4(2H,5H)-dione	68755-49-7	Containing a ring structure unit at least	128.16
126	16.86	643843	635705	742730	702176	1.12575e+06	1.00383e+06	1.00402e+06	1.00364e+06	1	1	1	1	3-Furancarboxylic acid, methyl ester	13129-23-2		126.11
127	19.12	2.11162e+07	2.46605e+07	2.34946e+07	2.4786e+07	8.68557e+07	8.89238e+07	7.39008e+07	8.04291e+07	1	1	1	1	4H-Pyran-4-one, 2,3-dihydro-3,5-dihydroxy-6-methyl-	28564-83-2		144.13
128	25.18	1.32959e+06	1.42995e+06	1.29941e+06	1.31706e+06	2.65225e+06	2.47072e+06	3.66339e+06	3.95105e+06	1	1	1	1	2-Methoxy-4-vinylphenol	7786-61-0		150.17
129	35.59	817958	947739	512590	460900	5.80242e+06	5.70654e+06	2.07705e+06	2.42011e+06	1	1	1	1	Furan-2-carboxaldehyde, 5-(1-piperidyl)-		Containing a ring structure unit at least
130	14.01	417851	467335	612197	598216	723855	709077	675293	742861	1	1	1	1	Ethanone, 1-(3-methylenecyclopentyl)-	4		124.18
131	18.82	1.09385e+06	1.22323e+06	1.31115e+06	1.34546e+06	1	1	1	1	830740	749735	868567	873916	2-Nitro-1-buten-3-ol		Chain molecules	144.13
132	10.05	330719	317619	324169	314865	1	1	1	1	500401	507721	519592	550059	Heptanal	111-71-7		114.19
133	17.31	527171	545010	690246	674530	1	1	1	1	1.23878e+06	1.09318e+06	1.35793e+06	1.39716e+06	2-Nitrohept-2-en-1-ol	78-70-6		154.25
134	17.44	362995	363767	442842	418290	1	1	1	1	2.3511e+06	2.1206e+06	2.57391e+06	2.51079e+06	Linalool
135	17.56	1.01137e+06	1.09128e+06	1.04324e+06	996996	1	1	1	1	739818	711679	800801	793330	Nonanal	124-19-6		142.24
136	21.4	774471	800200	949723	851664	1	1	1	1	541787	478606	592253	559506	Cyclohexanone, 2-(1-methyl-2-nitroethyl)-	19307-62-1		185.22
137	13.22	1	1	1	1	1.536e+06	1.69889e+06	1.51055e+06	1.46007e+06	2.57817e+06	2.62722e+06	3.96677e+06	3.94645e+06	5-Hepten-2-one, 6-methyl-	110-93-0		126.2
138	8.42	1	1	1	1	425500	455840	492915	532931	590846	530196	391754	524728	Butanoic acid, 2-methyl-	116-53-0		102.13
139	14.08	1	1	1	1	1.4288e+06	1.33917e+06	1.34846e+06	1.32988e+06	1.68001e+06	1.57324e+06	1.84669e+06	1.80959e+06	2,4-Heptadienal, (E,E)-	84313-03-5		110.15
140	15.36	1	1	1	1	5.01654e+06	4.72985e+06	4.81495e+06	4.64475e+06	804239	1.23018e+06	876861	2.21535e+06	Benzeneacetaldehyde	122-78-1		120.15
141	16.44	1	1	1	1	434816	534815	567570	602061	5.92985e+06	5.26656e+06	6.4933e+06	6.29263e+06	3,5-Octadien-2-one, (E,E)-	30086-02-3		124.18
142	20.11	1	1	1	1	418393	546135	593178	761888	1.02656e+06	1069950	1.06472e+06	1.11857e+06	Bicyclo[2.2.1]heptan-2-ol, 7,7-dimethyl-, acetate	62555-02-6		182.26
143	21.04	1	1	1	1	922481	872840	1.25335e+06	1.19693e+06	4.49958e+06	4.0661e+06	4.82499e+06	4.47735e+06	Dodecane	112-40-3		170.33
144	26.59	1	1	1	1	3.41003e+06	3.17812e+06	3294077	3.31567e+06	1.61505e+06	1.27143e+06	1.71813e+06	1.46441e+06	10-Methylnonadecane	56862-62-5		282.55
145	28.81	1	1	1	1	631614	576500	511295	568711.9.565	896894	760610	974395	1.02462e+06	Ionone	8013-90-9		192.3
146	29.7	1	1	1	1	2.24108e+06	2.0973e+06	2.16919e+06	3.26752e+06	848655	633562	853538	824983	tradecane, 2-methyl-	1560-95-8		212.41
147	33.06	1	1	1	1	1.30085e+06	1.2587e+06	1.26369e+06	1.27441e+06	451784	330518	442110	456151	Tetradecane, 2,6,10-trimethyl-	14905-56-7		240.47
148	34.22	1	1	1	1	813093	901175	989255	895632	624858	463058	632282	677961	Hexadecane	629-73-2		224.43
149	37	1	1	1	1	6.03512e+06	580246	526226	634266	646428	400229	614777	530777	Methyl tetradecanoate	124-10-7		242.4

## Sheet: Statistical table of VC in XJ
Serial number	Retention time （min）	XJ-MW-1(peak area)	XJ-MW-2(peak area)	XJ-MW-3(peak area)	XJ-MW-4(peak area)	XJ-ET-1(peak area)	XJ-ET-2(peak area)	XJ-ET-3(peak area)	XJ-ET-4(peak area)	XJ-1(peak area)	XJ-2(peak area)	XJ-3(peak area)	XJ-4(peak area)	Name of compounds	CAS Number	structural formula	Molecular weight
1	4.02	0	0	0	0	0	0	0	0	249735	334231	416531	392825	1-Penten-3-ol	616-25-1		86.13
2	4.16	0	0	0	0	0	0	0	0	179743	192424	289870	285197	Ethanol, 2-nitro-, propionate (ester)	5390-28-3		147.13
3	4.28	0	0	0	0	0	0	0	0	138394	202837	248470	262475	Pentanal	110-62-3		86.13
4	5.54	0	0	0	0	0	0	0	0	320296	436085	473968	439719	Propanoic acid, 2-methyl-	79-31-2		88.11
5	5.75	0	0	0	0	0	0	0	0	184519	266756	296221	274109	1-Pentanol	71-41-0		88.15
6	5.83	0	0	0	0	0	0	0	0	160351	195271	232717	217963	2-Penten-1-ol, (Z)-	1576-95-0		86.13
7	7.8	0	0	0	0	0	0	0	0	186908	305418	277725	287832	Furfural	98-01-1		96.08
8	8.13	0	0	0	0	0	0	0	0	751453	1.00345e+06	1.02083e+06	1.01829e+06	Butanoic acid, 3-methyl-	503-74-2		102.13
9	8.42	0	0	0	0	0	0	0	0	695793	1.13486e+06	1.24475e+06	1.24414e+06	Butanoic acid, 2-methyl-	116-53-0		102.13
10	8.94	0	0	0	0	0	0	0	0	666486	850193	989092	946955	1-Hexanol	111-27-3		102.17
11	9.42	0	0	0	0	0	0	0	0	404594	486018	903859	794052	Pentanoic acid	109-52-4		102.13
12	9.5	0	0	0	0	0	0	0	0	416628	311853	364240	376158	3a,7a-Epoxy-1H-inden-4(5H)-one, tetrahydro-	39746-31-1		152.19
13	10.05	0	0	0	0	0	0	0	0	322174	305584	322875	338066	Heptanal	111-71-7		114.19
14	10.55	0	0	0	0	0	0	0	0	353613	585459	593979	609482	Butyrolactone	96-48-0		86.09
15	11.09	0	0	0	0	0	0	0	0	502181	308411	331102	325344	(3-Methyl-oxiran-2-yl)-methanol	CB91563547		88.1
16	11.8	0	0	0	0	0	0	0	0	699113	667445	675674	664218	3-Hepten-2-one, (Z)-	69668-88-8		112.17
17	12.95	0	0	0	0	0	0	0	0	313285	445148	474125	478942	1-Octen-3-ol	3391-86-4		128.21
18	14.08	0	0	0	0	0	0	0	0	743243	1.03737e+06	949604	1.0682e+06	2,4-Heptadienal, (E,E)-	4313-03-5		110.15
19	14.81	0	0	0	0	0	0	0	0	527313	629521	687087	699089	Cyclopropane, 1-(1'-propenyl)-2-hydroxymethyl-		Containing a ring structure unit at least
20	14.96	0	0	0	0	0	0	0	0	689464	864456	1.02172e+06	952421	3-Cyclohexen-1-carboxaldehyde, 3-methyl-	873-30-3		124.18
21	15.36	0	0	0	0	0	0	0	0	776079	1.66775e+06	1.08618e+06	1.57426e+06	Benzeneacetaldehyde	122-78-1		120.15
22	15.68	0	0	0	0	0	0	0	0	622955	734419	824060	871087	Octadecane, 6-methyl-	10544-96-4		268.52
23	15.9	0	0	0	0	0	0	0	0	2.34575e+07	2.82851e+06	2.66604e+06	2.37736e+06	Phenol, 3-methyl-	108-39-4		108.14
24	16.44	0	0	0	0	0	0	0	0	1.82881e+06	1.88562e+06	2.48129e+06	2.2902e+06	3,5-Octadien-2-one, (E,E)-	67458-78-0		152.23
25	17.18	0	0	0	0	0	0	0	0	852295	1.03029e+06	1.07835e+06	1.0849e+06	Phenol, 2-methoxy-	90-05-1		124.14
26	17.48	0	0	0	0	0	0	0	0	1.55213e+06	1.79899e+06	2.07871e+06	1.92346e+06	Linalool	78-70-6		154.25
27	18.04	0	0	0	0	0	0	0	0	1.24391e+06	1.33005e+06	1.4309e+06	1.4449e+06	benzeneacetic acid, 2-tridecyl ester		Containing a ring structure unit at least
28	19.17	0	0	0	0	0	0	0	0	1.39086e+06	1.74702e+06	1.34138e+06	1.62064e+06	2,6,6-Trimethyl-2-cyclohexene-1,4-dione	1125-21-9		152.19
29	20.08	0	0	0	0	0	0	0	0	1.13182e+06	1.36244e+06	1.21311e+06	1.20349e+06	Phenol, 2,3-dimethyl-	526-75-0		122.16
30	20.4	0	0	0	0	0	0	0	0	624998	739679	744576	760113	3,5-Heptadienal, 2-ethylidene-6-methyl-	99172-18-6		150.22
31	20.66	0	0	0	0	0	0	0	0	986361	1.29342e+06	1.33412e+06	1.27427e+06	1H-Indene, 1-methylene-	2471-84-3		128.17
32	21.04	0	0	0	0	0	0	0	0	3.2107e+06	3.22001e+06	3.69678e+06	3.24318e+06	Dodecane	112-40-3		170.33
33	22.16	0	0	0	0	0	0	0	0	944987	1.15397e+06	1.25568e+06	1.31464e+06	1,5,5-Trimethyl-6-methylene-cyclohexene	514-95-4		136.23
34	22.64	0	0	0	0	0	0	0	0	883628	944855	832840	951540	3,Trans-(1,1-dimethylethyl)-4,cis-methoxycyclohexan-1-ol		Containing a ring structure unit at least
35	22.84	0	0	0	0	0	0	0	0	297203	283891	278228	277124	2(3H)-Benzofuranone, hexahydro-7a-methyl-	39163-24-1		154.21
36	23.99	0	0	0	0	0	0	0	0	746370	873875	884238	882494	Phenol, 4-ethyl-2-methoxy-	2785-89-9		152.19
37	24.49	0	0	0	0	0	0	0	0	1003532	1528995	1084136	11523083	Bicyclo[4.4.1]undeca-1,3,5,7,9-pentaene	2443-46-1		142.2
38	26.42	0	0	0	0	0	0	0	0	721042	787826	674348	899297	Phenol, 2,6-dimethoxy-	91-10-1		154.16
39	26.59	0	0	0	0	0	0	0	0	2.56029e+06	2.8292e+06	3.09215e+06	2.83942e+06	10-Methylnonadecane	56862-62-5		282.55
40	29.22	0	0	0	0	0	0	0	0	1.35528e+06	1.54333e+06	1.59171e+06	1.6526e+06	4-(2,2-Dimethyl-6-methylenecyclohexyl)butanal		Containing a ring structure unit at least
41	29.68	0	0	0	0	0	0	0	0	1.12144e+06	1.31454e+06	1.34727e+06	1.36345e+06	Octadecane, 6-methyl-	10544-96-4		268.52
42	30.05	0	0	0	0	0	0	0	0	466539	576112	567245	674225	4-Hydroxy-β-ionone		Containing a ring structure unit at least
43	31.01	0	0	0	0	0	0	0	0	3.21419e+06	3.8061e+06	3.93108e+06	4.21691e+06	Naphthalene, 1,2,3,5,6,7,8,8a-octahydro-1,8a-dimethyl-7-(1-methylethenyl)-, [1S-(1α,7α,8aα)]-	22343-24-4		204.35
44	31.93	0	0	0	0	0	0	0	0	1.43319e+06	1.76225e+06	1.73413e+06	2.13691e+06	Dodecanoic acid, methyl ester	29972-79-0		212.33
45	2.93	222309	243066	222545	229037	0	0	0	0	0	0	0	0	3-Cyclopentene-1,2-diol, cis-	694-29-1		100.12
46	4.34	189046	196402	180557	200151	0	0	0	0	0	0	0	0	Furan, 2,5-dimethyl-	625-86-5		96.13
47	4.69	156403	165082	149736	189108	0	0	0	0	0	0	0	0	Carbamic acid, phenyl ester	622-46-8		137.14
48	5.68	3.42119e+06	3.54389e+06	3.16317e+06	3.6486e+06	0	0	0	0	0	0	0	0	Toluene	108-88-3		92.14
49	6.81	2.56003e+06	2.66335e+06	2.36428e+06	2.85463e+06	0	0	0	0	0	0	0	0	3(2H)-Furanone, dihydro-2-methyl-	3188-00-9		100.12
50	7.4	323200	348902	310905	376078	0	0	0	0	0	0	0	0	Pyrimidine, 2-methyl-	5053-43-0
51	7.57	559610	573276	578360	640131	0	0	0	0	0	0	0	0	Ethane, 1,2-bis[(4-amino-3-furazanyl)oxy]-		Containing a ring structure unit at least
52	10.14	331384	395140	386222	454129	0	0	0	0	0	0	0	0	Furfuryl formate	13493-97-5		126.11
53	10.28	146685	146811	141633	150401	0	0	0	0	0	0	0	0	Methyl acetoxyacetate	5837-80-9
54	11.79	200412	224060	201565	240744	0	0	0	0	0	0	0	0	3(2H)-Furanone, 2-(1-hydroxy-1-methyl-2-oxopropyl)-2,5-dimethyl-	10410-20-5
55	13.11	1.11712e+06	1.11433e+06	1.006e+06	1.09054e+06	0	0	0	0	0	0	0	0	2,6-Dimethyl-2-trans-6-octadiene	2492-22-0		138.25
56	13.64	1.14309e+06	1.14968e+06	1.04642e+06	1.1055e+06	0	0	0	0	0	0	0	0	cis-2,6-Dimethyl-2,6-octadiene	2492-22-0		138.25
57	13.91	287280	309993	275372	323116	0	0	0	0	0	0	0	0	Carvone oxide, trans-	18383-49-8		166.22
58	14.71	1.54168e+06	1.70529e+06	1.56752e+06	1.72284e+06	0	0	0	0	0	0	0	0	D-Limonene	138-86-3		136.23
59	15.88	1545969	1.53051e+06	1.50862e+06	1.59878e+06	0	0	0	0	0	0	0	0	Furaneol	3658-77-3		128.13
60	16.1	481950	358637	499480	587735	0	0	0	0	0	0	0	0	Nona-3,5-dien-2-one	80387-31-1		138.21
61	16.43	1.81793e+06	1.79977e+06	1.79591e+06	1.8581e+06	0	0	0	0	0	0	0	0	2-Furanmethanol, 5-ethenyltetrahydro-α,α,5-trimethyl-, cis-		Containing a ring structure unit at least
62	16.71	819825	821999	791633	845844	0	0	0	0	0	0	0	0	1,6-Dihydro-5-(2-hydroxyethyl)-4-methyl-6-oxopyrimidine		Containing a ring structure unit at least
63	16.95	2.85768e+06	4.08276e+06	4.16979e+06	4.46188e+06	0	0	0	0	0	0	0	0	2,5-Dimethylfuran-3,4(2H,5H)-dione	68755-49-7		128.12
64	17.99	3.1949e+06	2.87987e+06	3.39979e+06	3.30324e+06	0	0	0	0	0	0	0	0	Maltol	118-71-8		126.11
65	18.33	415170	627694	541339	655991	0	0	0	0	0	0	0	0	Methyl 1-methylpyrrole-2-carboxylate	37619-24-2		139.15
66	18.47	316104	493885	523615	44534.6	0	0	0	0	0	0	0	0	1,5,5-Trimethyl-6-methylene-cyclohexene	514-95-4		136.23
67	18.6	371769	440266	677164	595632	0	0	0	0	0	0	0	0	2-Octen-1-ol, 7-[(tetrahydro-2H-pyran-2-yl)oxy]-, (E)-	77758-38-4		228.33
68	19.86	3.57778e+06	346269	337674	389382	0	0	0	0	0	0	0	0	Ethanone, 1-(2,6,6-trimethyl-1-cyclohexen-1-yl)-	1197-92-8		166.26
69	20.62	2.47397e+06	4.17589e+06	4.49911e+06	4.59378e+06	0	0	0	0	0	0	0	0	Ethanone, 1-(3-methylphenyl)-	585-74-0		134.18
70	21.4	512413	717926	757857	768699	0	0	0	0	0	0	0	0	Cyclohexanone, 2-(1-methyl-2-nitroethyl)-	19307-62-1		185.22
71	21.71	109195	316876	333210	353906	0	0	0	0	0	0	0	0	3-Cyclohexene-1-acetaldehyde, α,4-dimethyl-	121962-39-8
72	22.49	154641	234888	262532	299391	0	0	0	0	0	0	0	0	1-(Cyclopropyl-nitro-methyl)-cyclopentanol		Containing a ring structure unit at least
73	23.88	886174	849311	892873	916337	0	0	0	0	0	0	0	0	Ethanone, 1-(2,5-dihydroxyphenyl)-	490-78-8		152.15
74	24.41	418303	704268	543879	555483	0	0	0	0	0	0	0	0	6-Nonenal, 3,7-dimethyl-	36557-62-7		168.28
75	24.94	731636	645109	751666	798131	0	0	0	0	0	0	0	0	5-Acetoxymethyl-2-furaldehyde	10551-58-3		168.15
76	25.12	1.03397e+06	1.73947e+06	1.9147e+06	1.79503e+06	0	0	0	0	0	0	0	0	Cyclohexene, 2-ethenyl-1,3,3-trimethyl-	5293-90-3		150.6
77	26.32	109796	197938	189098	171702	0	0	0	0	0	0	0	0	Naphthalene, 1,2,3,4-tetrahydro-1,5,7-trimethyl-	21693-55-0		174.28
78	26.44	696907	1.2209e+06	1.33205e+06	1.30071e+06	0	0	0	0	0	0	0	0	1, 1, 5-Trimethyl-1, 2-dihydronaphthalene		Containing a ring structure unit at least
79	37.24	135671	232149	258424	253559	0	0	0	0	0	0	0	0	Cyclohexanooxazin-2(1H)-one, 3,9-dihydro-6,8-isopropylideno-9-methyl-		Containing a ring structure unit at least	270.45
80	5.92	0	0	0	0	483010	915438	663786	781459	0	0	0	0	1,2-Epoxy-3-propyl acetate		Containing a ring structure unit at least
81	10.9	0	0	0	0	547142	615695	676724	495527	0	0	0	0	Cyclopentanone, 2-(1-methylpropyl)-	6376-92-7		140.22
82	14.09	0	0	0	0	556580	637929	649451	573936	0	0	0	0	2-Tridecyne	28467-75-6		180.33
83	14.78	0	0	0	0	781538	857479	932943	767812	0	0	0	0	11-Oxa-dispiro[4.0.4.1]undecan-1-ol		Containing a ring structure unit at least
84	15.12	0	0	0	0	624874	816655	732720	660529	0	0	0	0	2,7-Octadiene-1,6-diol, 2,6-dimethyl-	64142-78-5		170.25
85	15.61	0	0	0	0	947098	998945	1.12662e+06	941410	0	0	0	0	2(3H)-Furanone, 5-(acetyloxy)dihydro-5-methyl-	57681-51-3		158.15
86	16.01	0	0	0	0	2.85246e+06	2.94851e+06	3.17463e+06	3.16445e+06	0	0	0	0	2,5-Dimethylfuran-3,4(2H,5H)-dione	68755-49-7		128.12
87	16.4	0	0	0	0	452432	490782	540295	444448	0	0	0	0	α-Methyl-α-[4-methyl-3-pentenyl]oxiranemethanol		Containing a ring structure unit at least
88	16.77	0	0	0	0	1.13303e+06	1.73496e+06	1.334e+06	1.71912e+06	0	0	0	0	1,3-Benzenediol, 2-methyl-	608-25-3		124.14
89	17.04	0	0	0	0	1.22652e+06	1.47359e+06	1.74929e+06	1.49058e+06	0	0	0	0	Furaneol	3658-77-3		128.13
90	18.06	0	0	0	0	2.56437e+06	3.0074e+06	2.86702e+06	2.13201e+06	0	0	0	0	2-Cyclopenten-1-one, 3-ethyl-2-hydroxy-	21835-01-8		126.15
91	20.72	0	0	0	0	2.26526e+06	3.68617e+06	3.99137e+06	4.36729e+06	0	0	0	0	4H-Pyran-4-one, 3,5-dihydroxy-2-methyl-	1073-96-7		142.11
92	21.03	0	0	0	0	820675	974199	1.0236e+06	929830	0	0	0	0	Octadecane, 6-methyl-	10544-96-4		268.52
93	21.49	0	0	0	0	242756	379084	374341	361366	0	0	0	0	Dodecanoic acid, 3-hydroxy-	1883-13-2		216.32
94	24.43	0	0	0	0	664870	786664	766859	702352	0	0	0	0	2,4-Dodecadienal, (E,E)-	21662-16-8		180.29
95	25.18	0	0	0	0	3.81621e+06	4.79596e+06	5.18296e+06	5.23324e+06	0	0	0	0	2-Methoxy-4-vinylphenol	7786-61-0		150.17
96	29.16	0	0	0	0	656829	776515	749778	770359	0	0	0	0	Cyclohexanol, 3-ethenyl-3-methyl-2-(1-methylethenyl)-6-(1-methylethyl)-, [1R-(1α,2α,3β,6α)]-	1816954-45-6		222.37
97	31.86	0	0	0	0	796096	1.12275e+06	1.15527e+06	1.27135e+06	0	0	0	0	Undecanoic acid, 10-methyl-, methyl ester	5129-56-6		214.34
98	35.59	0	0	0	0	3.31315e+06	4.24403e+06	4.46172e+06	5.27336e+06	0	0	0	0	Furan-2-carboxaldehyde, 5-(1-piperidyl)-		Containing a ring structure unit at least
99	2.6	1.83323e+06	2.06105e+06	1.72987e+06	2.01807e+06	5.77746e+06	7.12308e+06	6.91671e+06	6.41347e+06	78603.3	246594	131413	210774	Propanal, 2-methyl-	78-84-2		74.08
100	2.78	1.93057e+06	2.37714e+06	2.22487e+06	2.92284e+06	6.08065e+06	7.54178e+06	8.61699e+06	7.92769e+06	9.75514e+06	8.68567e+06	1.47227e+07	1.51393e+07	Acetic acid	64-19-7		60.05
101	3.51	1.25015e+06	1.35664e+06	1.14146e+06	1.35776e+06	6.93617e+06	8.61931e+06	8.4201e+06	7.5085e+06	424427	868775	640814	823143	Butanal, 3-methyl-	590-86-3		86.13
102	3.63	4.01616e+06	4.303e+06	3.91499e+06	4.65995e+06	1.10282e+07	1.38046e+07	1.37289e+07	1.22646e+07	285660	536770	394098	505106	Butanal, 2-methyl-	96-17-3		86.13
103	6.41	154350	188251	184971	212316	918682	1.31856e+06	1.06859e+06	891718	1.8093e+06	2.45922e+06	1.8849e+06	2.55742e+06	2,3-Butanediol, [R-(R*,R*)]-	19132-06-0		90.12
104	6.59	428572	488480	424636	548179	560987	787675	672128	629578	1.57453e+06	2.08598e+06	2.36925e+06	2.32549e+06	Hexanal	66-25-1		100.16
105	10.35	1.75983e+06	1.95965e+06	1.79644e+06	2.125e+06	1.29172e+06	1.58911e+06	1.74312e+06	1.3922e+06	942111	1.29989e+06	1.59953e+06	1.44357e+06	Ethanone, 1-(2-furanyl)-	1192-62-7		110.11
106	11.98	921413	1.02591e+06	963582	1.17944e+06	4.05216e+06	4.82167e+06	4.94349e+06	4.26374e+06	939572	1.18926e+06	1.29993e+06	1.29964e+06	2-Furanmethanol, 5-methyl-	3857-25-8		112.13
107	12.19	185839	213742..664	221761	268278	641907	782773	770839	665001	1.77733e+06	2.27968e+06	2.69596e+06	2.5266e+06	Benzaldehyde	100-52-7		106.12
108	12.29	1.01154e+07	1.1231e+07	1.0765e+07	1.24231e+07	1.72379e+06	1.98115e+06	2.3798e+06	1.91443e+06	175794	224695	247777	238275	2-Furancarboxaldehyde, 5-methyl-	620-02-0		110.1
109	15.44	2.23758e+06	2.97194e+06	2.88916e+06	3.18943e+06	5.07389e+06	375481	3.21716e+06	2.85724e+06	3.89944e+06	4.628e+06	5.78753e+06	5.02944e+06	β-Ocimene	13877-91-3		136.23
110	16.03	1227930	1.53577e+06	1.01238e+06	1.13563e+06	9.30934e+06	1.09355e+07	1.08681e+07	1.05217e+07	2.63214e+06	3.21887e+06	3.13656e+06	3.32995e+06	Ethanone, 1-(1H-pyrrol-2-yl)-	1072-83-9		109.13
111	17.56	859922	1.11725e+06	1.09941e+06	1.18088e+06	796093	892658	1.04616e+06	928576	481297	589295	610228	579896	Nonanal	124-19-6		142.24
112	17.64	278984	494819	488221	515429	791882	963929	988221	901992	2.83057e+06	3.20931e+06	3.41879e+06	3.58475e+06	3,5-Heptadien-2-one, 6-methyl-, (E)-	29178-96-9		124.18
113	20.25	246240	387495	401873	409084	1.00717e+06	1.3698e+06	1.44542e+06	1.25054e+06	624998	1.24033e+06	1.35853e+06	1.27291e+06	Benzaldehyde, 2,5-dimethyl-	5779-94-2		134.18
114	21.17	782854	1.1566e+06	1.15047e+06	1.18203e+06	882034	1.08657e+06	1.08657e+06	1.02835e+06	2.94652e+06	3.35383e+06	3.69575e+06	3.42344e+06	1,3-Cyclohexadiene-1-carboxaldehyde, 2,6,6-trimethyl-	116-26-7		150.22
115	21.92	365639	628024	523360	497438	1.34518e+06	1.63619e+06	1.9321e+06	1.91525e+06	2.19381e+06	2.58273e+06	2.78797e+06	2.6415e+06	1-Cyclohexene-1-carboxaldehyde, 2,6,6-trimethyl-	432-25-7		152.23
116	22.98	2.33937e+06	3.4353e+06	3.33967e+06	3.43668e+06	5.69682e+06	6.66063e+06	6.74457e+06	6.35283e+06	1.57569e+07	1.85912e+07	2.08591e+07	1.90515e+07	Benzene, 1,3-bis(1,1-dimethylethyl)-	15181-11-0		204.35
117	27.67	618645	1.03193e+06	1.01338e+06	1.01597e+06	2.06307e+06	2.54697e+06	2.52637e+06	2.53505e+06	5.09597e+06	5.82103e+06	6.12667e+06	5.99412e+06	Cyclohexane, 1-ethenyl-1-methyl-2,4-bis(1-methylethenyl)-, [1S-(1α,2β,4β)]-	674819-49-9		204.35
118	32.45	2.26434e+06	1.92166e+06	1.71847e+06	1.39259e+06	3.65536e+06	4.49334e+06	4.3579e+06	4.73977e+06	3.12845e+06	3.34501e+06	3.79231e+06	4.56082e+06	2(4H)-Benzofuranone, 5,6,7,7a-tetrahydro-4,4,7a-trimethyl-, (R)-	17092-92-1		180.24
119	34.37	673459	1.29662e+06	1.31081e+06	1.25038e+06	1.63359e+06	2.32137e+06	2.79029e+06	3.31728e+06	0	0	0	0	Ethyl N-(o-anisyl)formimidate	124-10-7		242.4
120	4.12	1.61363e+06	1.62512e+06	1.43881e+06	1.73466e+06	596343	733206	745886	692743	0	0	0	0	2,3-Pentanedione	600-14-6		100.12
121	7.64	4.04089e+06	4.39283e+06	4.58102e+06	5.42705e+06	4.57386e+06	5.79469e+06	5.14316e+06	5.06093e+06	0	0	0	0	3-Furaldehyde	498-60-2		96.08
122	8.38	3.72986e+06	4.27446e+06	4.1539e+06	5.15287e+06	2.1755e+06	2.78273e+06	3.05861e+06	2.64141e+06	0	0	0	0	2-Furanmethanol	98-00-0		98.1
123	8.8	6.34441e+07	6.45136e+07	5.91835e+07	6.70899e+07	3.30595e+06	3.91448e+06	4.47228e+06	3.68689e+06	0	0	0	0	Benzene, 1,3-dimethyl-	108-38-3		106.17
124	9.4	1.1734e+06	1.29684e+06	1.30745e+06	1.48785e+06	813412	963563	1.06076e+06	928420	0	0	0	0	4-Cyclopentene-1,3-dione	930-60-9		96.08
125	10.46	1.9289e+06	2.11958e+06	2.10958e+06	2.49376e+06	1.54444e+06	1.91685e+06	1.8609e+06	1.69072e+06	0	0	0	0	Butanoic acid, 4-hydroxy-	591-81-1		104.1
126	12.84	2.08589e+06	2.34734e+06	2.60599e+06	2.78022e+06	4.25607e+06	5.03294e+06	5.49195e+06	4.30384e+06	0	0	0	0	2,4-Dihydroxy-2,5-dimethyl-3(2H)-furan-3-one	10230-62-3		144.13
127	16.88	905010	874139	987388	853505	975262	1.03156e+06	1.20161e+06	1.1579e+06	0	0	0	0	Furyl hydroxymethyl ketone	17678-19-2		126.11
128	17.31	993500	1.33968e+06	1.39442e+06	1.45946e+06	338812	373204	450359	373137	0	0	0	0	2-Nitrohept-2-en-1-ol	150367-10-5		143.18
129	19.12	1.92139e+07	3.33812e+07	3.4514e+07	3.56221e+07	1.34097e+08	1.82598e+08	1.73571e+08	1.63601e+08	0	0	0	0	4H-Pyran-4-one, 2,3-dihydro-3,5-dihydroxy-6-methyl-	28564-83-2		144.13
130	22.19	1.82445e+06	4.69758e+06	5.67399e+06	5.81949e+06	3.57741e+06	5.12958e+06	5.8459e+06	7.00534e+06	0	0	0	0	5-Hydroxymethylfurfural	67-47-0		126.11
131	26.53	359643	595082	574695	587341	913407	1.08751e+06	1.06363e+06	875385	0	0	0	0	Tetradecane, 2,6,10-trimethyl-	14905-56-7		240.47
132	2.44	611580	750209	580398	716370	0	0	0	0	138521	251882	288238	328708	Acetic acid, methyl ester	79-20-9		74.08
133	5.08	4.42153e+06	4.6996e+06	4.06293e+06	4.8262e+06	0	0	0	0	96794.1	173265	147080	164102	1H-Pyrrole, 1-methyl-	96-54-8		81.12
134	30.71	1.0059e+06	1.23699e+06	940474	840241	0	0	0	0	3.97173e+06	4.68922e+06	5.43384e+06	5.70887e+06	3-Buten-2-one, 4-(2,6,6-trimethyl-1-cyclohexen-1-yl)-	14901-07-6		192.3
135	40.27	504207	737778	747407	694916	0	0	0	0	1.39342e+06	1.3594e+06	1.25762e+06	2.07855e+06	Hexadecanoic acid, methyl ester	112-39-0		270.45
136	42.55	132890	252609	218686	189920	0	0	0	0	305286	285528	221936	420662	Methyl 9-cis,11-trans-octadecadienoate		Chain molecules
137	6.16	0	0	0	0	850333	1.25402e+06	1.0319e+06	880752	2.1201e+06	2.62434e+06	2.14592e+06	2.69645e+06	2,3-Butanediol, [S-(R*,R*)]-	19132-06-0
138	13.22	0	0	0	0	826963	967386	993220	829372	1.86425e+06	2.57116e+06	3.09717e+06	2.81006e+06	5-Hepten-2-one, 6-methyl-	110-93-0		126.2
139	13.36	0	0	0	0	891591	958352	1.26168e+06	976100	638223	828495	969767	916193	Furan, 2-pentyl-	3777-69-3		138.21
140	17.86	0	0	0	0	887292	1.07773e+06	1.04695e+06	961916	2.68868e+06	3.23084e+06	3.63527e+06	3.44079e+06	Cyclohexanol, 2,4-dimethyl-	69542-91-2		128.21
141	28.81	0	0	0	0	266118	0	323367	0	414716	476852	521920	541116	Ionone	8013-90-9		192.3
142	29.48	0	0	0	0	2.35577e+06	3.0615e+06	2.96767e+06	3.15604e+06	4.17283e+06	4.87147e+06	5.48018e+06	6.04018e+06	5,9-Undecadien-2-one, 6,10-dimethyl-, (E)-	3796-70-1		194.31
143	30	0	0	0	0	1.06377e+06	1.40516e+06	1.37101e+06	1.40852e+06	2.74542e+06	3.19285e+06	3.33702e+06	3.45923e+06	4a,5-Dimethyl-3-(prop-1-en-2-yl)-1,2,3,4,4a,5,6,7-octahydronaphthalen-1-ol		Containing a ring structure unit at least
144	33.06	0	0	0	0	336382	380372	349831	336382	350670	368532	377105	464811	Tetradecane, 2,6,10-trimethyl-	14905-56-7		240.47
145	37	0	0	0	0	784127	1.0403e+06	1.20207e+06	1.56109e+06	1.14476e+06	1.37423e+06	1.30236e+06	1.89305e+06	Methyl tetradecanoate	124-10-7		242.4
